# Supplementary material for: Regulation of Neutrophilic Inflammation by Proteinase-Activated Receptor 1 during Bacterial Pulmonary Infection
Source: J Immunol. 2015 May 6;194(12):6024–34. doi: 10.4049/jimmunol.1500124 (PMC4456635; doi:10.4049/jimmunol.1500124)
Supplement: Data Supplement [file JI_1500124.zip]

Archive with 2 entries (2 files):
- JI_1500124_Supplemental_Figures_1.pdf
- manifest.xml
